# Supplementary material for: Admittance to Wildlife Rehabilitation Centres Points to Adverse Effects of Climate Change on Insectivorous Bats
Source: Biology (Basel). 2023 Apr 3;12(4):543. doi: 10.3390/biology12040543 (PMC10136049; doi:10.3390/biology12040543)
Supplement: Supplementary file 1 [file biology-12-00543-s001.zip]

Archive with 1 entries (1 files):
- biology-2229157-supplementary.pdf
